# Supplementary material for: Gamma-Aminobutyric Acid and Glutamate Concentrations in the Striatum and Anterior Cingulate Cortex Not Found to Be Associated with Cognitive Flexibility
Source: Brain Sci. 2023 Aug 11;13(8):1192. doi: 10.3390/brainsci13081192 (PMC10452168; doi:10.3390/brainsci13081192)
Supplement: Supplementary file 1 [file brainsci-13-01192-s001.zip]

Archive with 1 entries (1 files):
- brainsci-2531232-supplementary.pdf
